# Supplementary material for: RiboFACSeq: A new method for investigating metabolic and transport pathways in bacterial cells by combining a riboswitch-based sensor, fluorescence-activated cell sorting and next-generation sequencing
Source: PLoS One. 2017 Dec 6;12(12):e0188399. doi: 10.1371/journal.pone.0188399 (PMC5718407; doi:10.1371/journal.pone.0188399)
Supplement: S1 File — Data corresponding to the fluorimetry-based detection of sfGFP fluorescence intensities in WT and mutant cells that were grown in a rich, chemically defined medium supplemented with or without vitamin B12 (CNCbl) or its precursors (Cbi & DMB). Accompanying the data set are the statistical outputs of running two-way ANOVAs on the indicated datasets. (XLSX) [file pone.0188399.s006.xlsx]

## Sheet: AdoCbl-Rb-sfGFP in WT Cells
Application: Tecan i-control				Tecan i-control , 1.9.17.0
Device: infinite M1000				Serial number: 902001618
Firmware: V_2.09_04/2011_S3LCE (May 2 2011/09.25.56)				MAI, V_2.09_04/2011_S3LCE (May 2 2011/09.25.56)
System				TECAN2
User				ADS\ghaziz
Plate				Corning 96 Flat Bottom black Polystyrol [COR96fb half area.pdfx]
Plate-ID (Stacker)
Label: sfGFP
Mode				Fluorescence Top Reading
Excitation Wavelength				488	nm
Emission Wavelength				509	nm
Excitation Bandwidth				5	nm
Emission Bandwidth				7	nm
Gain				145	Manual
Number of Flashes				50
Flash Frequency				400	Hz
Integration Time				20	µs
Lag Time				0	µs
Settle Time				0	ms
Z-Position (Manual)				22966	µm
Part of Plate				A1-E6; F1-H3
		Raw Reporter Signals
Strain +/- Construct	Media	n1	n2	n3
AdoCbl-Rb-sfGFP in WT Cells	noB12	9243	9886	10360
AdoCbl-Rb-sfGFP in WT Cells	CNCbl	613	598	665
AdoCbl-Rb-sfGFP in WT Cells	Cbi & DMB	762	771	791
WT Cells Only (Control)	noB12	547	556	589
WT Cells Only (Control)	CNCbl	436	458	568
WT Cells Only (Control)	Cbi & DMB	437	448	410	Background Signal (avg)
Blank	noB12	59	58	63	60
		Signal-Minus-Background (Cell F39)						OD600
Strain +/- Construct	Media	n1	n2	n3		Strain +/- Construct	Media	n1	n2	n3
AdoCbl-Rb-sfGFP in WT Cells	noB12	9183	9826	10300		AdoCbl-Rb-sfGFP in WT Cells	noB12	0.842576	0.899864	1.01074
AdoCbl-Rb-sfGFP in WT Cells	CNCbl	553	538	605		AdoCbl-Rb-sfGFP in WT Cells	CNCbl	0.858704	0.83972	0.98756
AdoCbl-Rb-sfGFP in WT Cells	Cbi & DMB	702	711	731		AdoCbl-Rb-sfGFP in WT Cells	Cbi & DMB	0.9716	0.863576	0.975464
WT Cells Only (Control)	noB12	487	496	529		WT Cells Only (Control)	noB12	0.817712	1.14414	1.04468
WT Cells Only (Control)	CNCbl	376	398	508		WT Cells Only (Control)	CNCbl	0.948752	0.978488	0.868952
WT Cells Only (Control)	Cbi & DMB	377	388	350		WT Cells Only (Control)	Cbi & DMB	0.938336	1.14195	0.860384
Blank	noB12	-1	-2	3		Blank	RDM	5.60009e-05	0.001064	-0.00112
		OD-normalized Fluorescence
Strain +/- Construct	Media	n1	n2	n3	average	stdev	Fluorescence Fold-Inhibition	Error Propogation
AdoCbl-Rb-sfGFP in WT Cells	noB12	10898.7	10919.4	10190.5	10669.6	414.99
AdoCbl-Rb-sfGFP in WT Cells	CNCbl	643.994	640.69	612.621	632.435	17.2386	16.8706	0.80127
AdoCbl-Rb-sfGFP in WT Cells	Cbi & DMB	722.52	823.321	749.387	765.076	52.1998	13.9457	1.09524
WT Cells Only (Control)	noB12	595.564	433.515	506.375	511.818	81.1617
WT Cells Only (Control)	CNCbl	396.31	406.75	584.612	462.557	105.831
WT Cells Only (Control)	Cbi & DMB	401.775	339.769	406.795	382.78	37.3328

## Sheet: 2-way ANOVA for WT
DATASET ACTIVATE DataSet4.
UNIANOVA Fluorescence BY Media Cells
/METHOD=SSTYPE(3)
/INTERCEPT=INCLUDE
/POSTHOC=Media Cells(BONFERRONI)
/EMMEANS=TABLES(Cells*Media) COMPARE (Cells) ADJ(BONFERRONI)
/EMMEANS=TABLES(Cells*Media) COMPARE (Media) ADJ(BONFERRONI)
/PRINT=ETASQ DESCRIPTIVE HOMOGENEITY OPOWER
/CRITERIA=ALPHA(.05)
/DESIGN=Media Cells Cells*Media.
Univariate Analysis of Variance
Notes
Output Created
Comments
Input	Data	/Users/Zohaib/SPSS_Data/Fig2_Data.sav
	Active Dataset	DataSet4
	Filter	<none>
	Weight	<none>
	Split File	<none>
	N of Rows in Working Data File	18
Missing Value Handling	Definition of Missing	User-defined missing values are treated as missing.
	Cases Used	Statistics are based on all cases with valid data for all variables in the model.
Syntax		UNIANOVA Fluorescence BY Media Cells /METHOD=SSTYPE(3) /INTERCEPT=INCLUDE /EMMEANS=TABLES(Cells*Media) COMPARE (Cells) ADJ(BONFERRONI) /EMMEANS=TABLES(Cells*Media) COMPARE (Media) ADJ(BONFERRONI) /PRINT=ETASQ DESCRIPTIVE HOMOGENEITY OPOWER /CRITERIA=ALPHA(.05) /DESIGN=Media Cells Cells*Media.
Between-Subjects Factors
		Value Label	N
Media	1	no B12	6
	2	CNCbl	6
	3	Cbi_DMB	6
Cells	1	With_RiboSensor	9
	2	Without_RiboSensor	9
Descriptive Statistics
Dependent Variable:	Fluorescence
Media		Mean	Std. Deviation	N
no B12	With_RiboSensor	10669.6	414.99	3
	Without_RiboSensor	511.818	81.1617	3
	Total	5590.69	5570.04	6
CNCbl	With_RiboSensor	632.435	17.2386	3
	Without_RiboSensor	462.557	105.831	3
	Total	547.496	115.137	6
Cbi_DMB	With_RiboSensor	765.076	52.1998	3
	Without_RiboSensor	382.78	37.3328	3
	Total	573.928	213.29	6
Total	With_RiboSensor	4022.35	4990.12	9
	Without_RiboSensor	452.385	89.306	9
	Total	2237.37	3885.31	18
Levene's Test of Equality of Error Variancesa
Dependent Variable:	Fluorescence
F	df1	df2	Sig.
10.3183	5	12	0.000508277
Tests the null hypothesis that the error variance of the dependent variable is equal across groups.
a. Design: Intercept + Media + Cells + Media * Cells
Tests of Between-Subjects Effects
Dependent Variable:	Fluorescence
Source	Type III Sum of Squares	df	Mean Square	F	Sig.	Partial Eta Squared	Noncent. Parameter	Observed Powerb
Corrected Model	256236562.900a	5	5.12473e+07	1581.54	1.77096e-16	0.998485	7907.71	1
Intercept	9.01048e+07	1	9.01048e+07	2780.72	1.42243e-15	0.995703	2780.72	1
Media	1.01205e+08	2	5.06023e+07	1561.64	3.14364e-15	0.996173	3123.28	1
Cells	5.73511e+07	1	5.73511e+07	1769.91	2.11028e-14	0.993266	1769.91	1
Media * Cells	9.76808e+07	2	4.88404e+07	1507.26	3.88526e-15	0.996035	3014.53	1
Error	388840	12	32403.4
Total	3.4673e+08	18
Corrected Total	2.56625e+08	17
a. R Squared = .998 (Adjusted R Squared = .998)
b. Computed using alpha = .05
Estimated Marginal Means
1. Cells * Media
Estimates
Dependent Variable:	Fluorescence
Cells		Mean	Std. Error	95% Confidence Interval
				Lower Bound	Upper Bound
With_RiboSensor	no B12	10669.6	103.928	10443.1	10896
	CNCbl	632.435	103.928	405.994	858.875
	Cbi_DMB	765.076	103.928	538.635	991.516
Without_RiboSensor	no B12	511.818	103.928	285.377	738.259
	CNCbl	462.557	103.928	236.117	688.998
	Cbi_DMB	382.78	103.928	156.339	609.22
Pairwise Comparisons
Dependent Variable:	Fluorescence
Media			Mean Difference (I-J)	Std. Error	Sig.b	95% Confidence Interval for Differenceb
						Lower Bound	Upper Bound
no B12	With_RiboSensor	Without_RiboSensor	10157.736*	146.977	5.59446e-17	9837.5	10478
	Without_RiboSensor	With_RiboSensor	-10157.736*	146.977	5.59446e-17	-10478	-9837.5
CNCbl	With_RiboSensor	Without_RiboSensor	169.877	146.977	0.270254	-150.358	490.113
	Without_RiboSensor	With_RiboSensor	-169.877	146.977	0.270254	-490.113	150.358
Cbi_DMB	With_RiboSensor	Without_RiboSensor	382.296*	146.977	0.0231806	62.0606	702.531
	Without_RiboSensor	With_RiboSensor	-382.296*	146.977	0.0231806	-702.531	-62.0606
Based on estimated marginal means
*. The mean difference is significant at the .05 level.
b. Adjustment for multiple comparisons: Bonferroni.
Univariate Tests
Dependent Variable:	Fluorescence
Media		Sum of Squares	df	Mean Square	F	Sig.	Partial Eta Squared	Noncent. Parameter	Observed Powera
no B12	Contrast	1.54769e+08	1	1.54769e+08	4776.34	5.59446e-17	0.997494	4776.34	1
	Error	388840	12	32403.4
CNCbl	Contrast	43287.5	1	43287.5	1.33589	0.270254	0.100173	1.33589	0.186651
	Error	388840	12	32403.4
Cbi_DMB	Contrast	219225	1	219225	6.76551	0.0231806	0.360529	6.76551	0.66622
	Error	388840	12	32403.4
Each F tests the simple effects of Cells within each level combination of the other effects shown. These tests are based on the linearly independent pairwise comparisons among the estimated marginal means.
a. Computed using alpha = .05
2. Cells * Media
Estimates
Dependent Variable:	Fluorescence
Cells		Mean	Std. Error	95% Confidence Interval
				Lower Bound	Upper Bound
With_RiboSensor	no B12	10669.6	103.928	10443.1	10896
	CNCbl	632.435	103.928	405.994	858.875
	Cbi_DMB	765.076	103.928	538.635	991.516
Without_RiboSensor	no B12	511.818	103.928	285.377	738.259
	CNCbl	462.557	103.928	236.117	688.998
	Cbi_DMB	382.78	103.928	156.339	609.22
Pairwise Comparisons
Dependent Variable:	Fluorescence
Cells			Mean Difference (I-J)	Std. Error	Sig.b	95% Confidence Interval for Differenceb
						Lower Bound	Upper Bound
With_RiboSensor	no B12	CNCbl	10037.119*	146.977	1.93636e-16	9628.6	10445.6
		Cbi_DMB	9904.478*	146.977	2.27065e-16	9495.96	10313
	CNCbl	no B12	-10037.119*	146.977	1.93636e-16	-10445.6	-9628.6
		Cbi_DMB	-132.641	146.977	1	-541.16	275.878
	Cbi_DMB	no B12	-9904.478*	146.977	2.27065e-16	-10313	-9495.96
		CNCbl	132.641	146.977	1	-275.878	541.16
Without_RiboSensor	no B12	CNCbl	49.2606	146.977	1	-359.258	457.779
		Cbi_DMB	129.038	146.977	1	-279.48	537.557
	CNCbl	no B12	-49.2606	146.977	1	-457.779	359.258
		Cbi_DMB	79.7777	146.977	1	-328.741	488.296
	Cbi_DMB	no B12	-129.038	146.977	1	-537.557	279.48
		CNCbl	-79.7777	146.977	1	-488.296	328.741
Based on estimated marginal means
*. The mean difference is significant at the .05 level.
b. Adjustment for multiple comparisons: Bonferroni.
Univariate Tests
Dependent Variable:	Fluorescence
Cells		Sum of Squares	df	Mean Square	F	Sig.	Partial Eta Squared	Noncent. Parameter	Observed Powera
With_RiboSensor	Contrast	1.9886e+08	2	9.943e+07	3068.51	5.52399e-17	0.998048	6137.02	1
	Error	388840	12	32403.4
Without_RiboSensor	Contrast	25442	2	12721	0.392582	0.683675	0.0614122	0.785165	0.0993444
	Error	388840	12	32403.4
Each F tests the simple effects of Media within each level combination of the other effects shown. These tests are based on the linearly independent pairwise comparisons among the estimated marginal means.
a. Computed using alpha = .05

## Sheet: Sensor in WT & MUTANTS
Application: Tecan i-control				Tecan i-control , 1.9.17.0
Device: infinite M1000				Serial number: 902001618
Firmware: V_2.09_04/2011_S3LCE (May 2 2011/09.25.56)				MAI, V_2.09_04/2011_S3LCE (May 2 2011/09.25.56)
System				TECAN2
User				ADS\ghaziz
Plate				Corning 96 Flat Bottom black Polystyrol [COR96fb half area.pdfx]
Plate-ID (Stacker)
Label: GFP
Mode				Fluorescence Top Reading
Excitation Wavelength				488	nm
Emission Wavelength				509	nm
Excitation Bandwidth				5	nm
Emission Bandwidth				7	nm
Gain				145	Manual
Number of Flashes				50
Flash Frequency				400	Hz
Integration Time				20	µs
Lag Time				0	µs
Settle Time				0	ms
Z-Position (Manual)				22966	µm
Part of Plate				A1-B12; C1-H9
Media	noB12			CNCbl			Cbi & DMB				PBS
	Raw Reporter Signals			Raw Reporter Signals			Raw Reporter Signals				Raw Reporter Signals
Strain + AdoCbl-Rb-sfGFP construct	n1	n2	n3	n1	n2	n3	n1	n2	n3		n1	n2	n3	avg
WT	17356	18048	21286	810	716	811	1082	1323	1255	Blank	57	56	61	58
ΔbtuB	13890	23212	18502	11881	16332	18545	9387	10909	12549
ΔcobC	19133	15777	16898	847	816	862	9816	8602	10228
ΔcobU	21092	22885	18221	674	701	683	24100	27230	19636
ΔcobS	18561	17942	21011	784	705	800	19388	20570	20838
ΔcobT	15255	13084	16252	568	489	550	13583	15934	16101
ΔexbB	10222	8055	12337	830	938	910	1493	1465	1571
ΔcarB	8970	9579	9787	277	248	261	503	592	707
Media	noB12			CNCbl			Cbi & DMB				Media	noB12			CNCbl			Cbi & DMB
	Signal-Minus-Background (Cell F39)			Signal-Minus-Background (Cell F39)			Signal-Minus-Background (Cell F39)					OD600			OD600			OD600
Strain + AdoCbl-Rb-sfGFP construct	n1	n2	n3	n1	n2	n3	n1	n2	n3		Strain + AdoCbl-Rb-sfGFP construct	n1	n2	n3	n1	n2	n3	n1	n2	n3
WT	17298	17990	21228	752	658	753	1024	1265	1197		WT	0.580776	0.560616	0.710808	0.815976	0.82656	0.748104	0.716352	0.673008	0.672168
ΔbtuB	13832	23154	18444	11823	16274	18487	9329	10851	12491		ΔbtuB	0.492576	0.684936	0.770112	0.491232	0.66444	0.687456	0.551208	0.759192	0.766416
ΔcobC	19075	15719	16840	789	758	804	9758	8544	10170		ΔcobC	0.652848	0.60144	0.678048	0.853944	0.791448	0.8274	0.832272	0.742728	0.763728
ΔcobU	21034	22827	18163	616	643	625	24042	27172	19578		ΔcobU	0.389592	0.292656	0.448728	0.394128	0.475608	0.455448	0.448392	0.487032	0.391104
ΔcobS	18503	17884	20953	726	647	742	19330	20512	20780		ΔcobS	0.65604	0.678216	0.695016	0.805728	0.71988	0.753144	0.793128	0.746424	0.64176
ΔcobT	15197	13026	16194	510	431	492	13525	15876	16043		ΔcobT	0.732312	0.605304	0.665616	0.781872	0.797664	0.658728	0.825552	0.766416	0.680904
ΔexbB	10164	7997	12279	772	880	852	1435	1407	1513		ΔexbB	0.560112	0.457632	0.743064	0.771792	0.860832	0.650664	0.773472	0.63588	0.806064
ΔcarB	8912	9521	9729	219	190	203	445	534	649		ΔcarB	0.273336	0.310464	0.290304	0.258552	0.197064	0.217056	0.305088	0.280056	0.339696
Media	noB12							Media	CNCbl							Media	Cbi & DMB
	OD-normalized Fluorescence								OD-normalized Fluorescence								OD-normalized Fluorescence
Strain + AdoCbl-Rb-sfGFP construct	n1	n2	n3	average	stdev	Relative uncertainty to power of 2		Strain + AdoCbl-Rb-sfGFP construct	n1	n2	n3	average	stdev	Relative uncertainty to power of 2		Strain + AdoCbl-Rb-sfGFP construct	n1	n2	n3	average	stdev	Relative uncertainty to power of 2
WT	29784.3	32089.7	29864.6	30579.5	1308.46	0.00183089		WT	921.596	796.071	1006.54	908.07	105.887	0.0135971		WT	1429.46	1879.62	1780.8	1696.63	236.589	0.0194452
ΔbtuB	28080.9	33804.6	23949.8	28611.8	4948.83	0.0299168		ΔbtuB	24068.1	24492.8	26891.9	25150.9	1522.62	0.003665		ΔbtuB	16924.6	14292.8	16297.9	15838.5	1374.75	0.00753396
ΔcobC	29218.1	26135.6	24836	26729.9	2250.7	0.00708993		ΔcobC	923.948	957.738	971.719	951.135	24.5602	0.000666778		ΔcobC	11724.5	11503.5	13316.3	12181.4	988.972	0.00659129
ΔcobU	53989.8	77999.4	40476.6	57488.6	19004.5	0.109282		ΔcobU	1562.94	1351.95	1372.28	1429.06	116.393	0.00663372		ΔcobU	53618.3	55791	50058.3	53155.9	2894.19	0.0029645
ΔcobS	28204.1	26369.2	30147.5	28240.3	1889.42	0.00447632		ΔcobS	901.048	898.761	985.203	928.338	49.2605	0.0028157		ΔcobS	24371.9	27480.4	32379.7	28077.3	4037.16	0.0206748
ΔcobT	20752.1	21519.8	24329.3	22200.4	1883.25	0.00719608		ΔcobT	652.281	540.328	746.894	646.501	103.404	0.0255823		ΔcobT	16383	20714.6	23561.3	20219.6	3614.68	0.031959
ΔexbB	18146.4	17474.7	16524.8	17382	814.745	0.00219708		ΔexbB	1000.27	1022.27	1309.43	1110.66	172.496	0.0241211		ΔexbB	1855.27	2212.68	1877.02	1981.66	200.368	0.0102234
ΔcarB	32604.6	30667	33513.1	32261.6	1453.74	0.0020305		ΔcarB	847.025	964.154	935.243	915.474	61.0155	0.0044421		ΔcarB	1458.6	1906.76	1910.53	1758.63	259.844	0.0218311
Relative Change in fluorescence intensity
	Relative-to-NoB12							Relative-to-CNCbl							Relative-to-Cbi&DMB
	Strain + AdoCbl-Rb-sfGFP construct	n1	n2	n3	average	stdev		Strain + AdoCbl-Rb-sfGFP construct	n1	n2	n3	average	stdev		Strain + AdoCbl-Rb-sfGFP construct	n1	n2	n3	average	stdev
	WT	1	1	1	1	0		WT	0.0309423	0.0248077	0.0337036	0.0298179	0.00455332		WT	0.0479939	0.058574	0.0596293	0.0553991	0.0064347
	ΔbtuB	1	1	1	1	0		ΔbtuB	0.857096	0.72454	1.12285	0.901494	0.202831		ΔbtuB	0.602709	0.422807	0.680505	0.568674	0.132178
	ΔcobC	1	1	1	1	0		ΔcobC	0.0316224	0.036645	0.0391254	0.0357976	0.00382259		ΔcobC	0.401276	0.440148	0.536168	0.459197	0.0694341
	ΔcobU	1	1	1	1	0		ΔcobU	0.0289489	0.0173329	0.0339029	0.0267282	0.00850529	1	ΔcobU	0.993118	0.715274	1.23672	0.981704	0.26091
	ΔcobS	1	1	1	1	0		ΔcobS	0.0319475	0.0340838	0.0326794	0.0329036	0.00108564	1	ΔcobS	0.864125	1.04214	1.07404	0.993436	0.113117
	ΔcobT	1	1	1	1	0		ΔcobT	0.0314321	0.0251084	0.0306993	0.0290799	0.00345887	1	ΔcobT	0.789462	0.962585	0.968432	0.906826	0.101683
	ΔexbB	1	1	1	1	0		ΔexbB	0.0551223	0.0584997	0.0792403	0.0642874	0.0130592	1	ΔexbB	0.102239	0.126622	0.113588	0.11415	0.012201
	ΔcarB	1	1	1	1	0		ΔcarB	0.0259787	0.0314395	0.0279067	0.0284416	0.00276938	1	ΔcarB	0.0447359	0.0621763	0.0570084	0.0546402	0.00895813
				Fluorescence fold-inhibition
					NoB12-to-CNCbl							NoB12-to-Cbi&DMB
					Strain + AdoCbl-Rb-sfGFP construct	n1	n2	n3	average	stdev		Strain + AdoCbl-Rb-sfGFP construct	n1	n2	n3	average	stdev
					WT	32.3182	40.3101	29.6704	34.0996	5.53903		WT	20.836	17.0724	16.7703	18.2262	2.26515
					ΔbtuB	1.16673	1.38019	0.890594	1.14584	0.245464		ΔbtuB	1.65917	2.36515	1.4695	1.83127	0.471975
					ΔcobC	31.6231	27.2889	25.5588	28.157	3.12395		ΔcobC	2.49205	2.27196	1.86509	2.2097	0.318085
					ΔcobU	34.5437	57.6939	29.496	40.5778	15.0362		ΔcobU	1.00693	1.39806	0.80859	1.07119	0.299946
					ΔcobS	31.3014	29.3395	30.6003	30.4137	0.994172		ΔcobS	1.15724	0.959565	0.931062	1.01596	0.123183
					ΔcobT	31.8147	39.8272	32.574	34.7386	4.42318		ΔcobT	1.26669	1.03887	1.0326	1.11272	0.133377
					ΔexbB	18.1415	17.0941	12.6198	15.9518	2.9327		ΔexbB	9.78098	7.89754	8.80374	8.82742	0.941945
					ΔcarB	38.493	31.8072	35.8336	35.3779	3.36615		ΔcarB	22.3534	16.0833	17.5413	18.6593	3.28117
													1
									+CNCbl			+Cbi & DMB
								Strain + AdoCbl-Rb-sfGFP construct	Fluorescence fold-inhibition	stdev	Strain + AdoCbl-Rb-sfGFP construct	Fluorescence fold-inhibition	stdev
								WT	33.6753	4.18279	WT	18.0237	2.629
								ΔbtuB	1.1376	0.20847	ΔbtuB	1.80647	0.349592
								ΔcobC	28.1032	2.47511	ΔcobC	2.19431	0.256662
								ΔcobU	40.2283	13.6963	ΔcobU	1.08151	0.362341
								ΔcobS	30.4202	2.59769	ΔcobS	1.0058	0.159512
								ΔcobT	34.3393	6.21706	ΔcobT	1.09796	0.217261
								ΔexbB	15.6502	2.53891	ΔexbB	8.77143	0.977553
								ΔcarB	35.2403	2.83517	ΔcarB	18.3447	2.83375

## Sheet: 2-way ANOVA for ALL Strains
UNIANOVA Fluorescence BY Strain Media
/METHOD=SSTYPE(3)
/INTERCEPT=INCLUDE
/EMMeans=TABLES(Strain*Media) COMPARE(Media) ADJ(BONFERRONI)
/EMMeans=TABLES(Strain*Media) COMPARE(Strain) ADJ(BONFERRONI)
/PRINT=ETASQ DESCRIPTIVE OPOWER HOMOGENEITY
/CRITERIA=ALPHA(.05)
/DESIGN=Strain Media Strain*Media.
Univariate Analysis of Variance
Notes
Output Created
Comments
Input	Data	/Users/Zohaib/SPSS_Data/Fig3_Data.sav
	Active Dataset	DataSet1
	Filter	<none>
	Weight	<none>
	Split File	<none>
	N of Rows in Working Data File	72
Missing Value Handling	Definition of Missing	User-defined missing values are treated as missing.
	Cases Used	Statistics are based on all cases with valid data for all variables in the model.
Syntax		UNIANOVA Fluorescence BY Strain Media /METHOD=SSTYPE(3) /INTERCEPT=INCLUDE /EMMeans=TABLES(Strain*Media) COMPARE(Media) ADJ(BONFERRONI) /EMMeans=TABLES(Strain*Media) COMPARE(Strain) ADJ(BONFERRONI) /PRINT=ETASQ DESCRIPTIVE OPOWER HOMOGENEITY /CRITERIA=ALPHA(.05) /DESIGN=Strain Media Strain*Media.
Between-Subjects Factors
		Value Label	N
Strain	1	WT	9
	2	btuB	9
	3	cobC	9
	4	cobU	9
	5	cobS	9
	6	cobT	9
	7	exbB	9
	8	carB	9
Media	1	no B12	24
	2	CNCbl	24
	3	Cbi_DMB	24
Descriptive Statistics
Dependent Variable:	Fluorescence
Strain		Mean	Std. Deviation	N
WT	no B12	30579.5	1308.46	3
	CNCbl	908.07	105.887	3
	Cbi_DMB	1696.63	236.589	3
	Total	11061.4	14657.8	9
btuB	no B12	28611.8	4948.83	3
	CNCbl	25150.9	1522.62	3
	Cbi_DMB	15838.5	1374.75	3
	Total	23200.4	6317.19	9
cobC	no B12	26729.9	2250.7	3
	CNCbl	951.135	24.5602	3
	Cbi_DMB	12181.4	988.972	3
	Total	13287.5	11260.6	9
cobU	no B12	57488.6	19004.5	3
	CNCbl	1429.06	116.393	3
	Cbi_DMB	53155.9	2894.19	3
	Total	37357.8	28671	9
cobS	no B12	28240.3	1889.42	3
	CNCbl	928.338	49.2605	3
	Cbi_DMB	28077.3	4037.16	3
	Total	19082	13796.6	9
cobT	no B12	22200.4	1883.25	3
	CNCbl	646.501	103.404	3
	Cbi_DMB	20219.6	3614.68	3
	Total	14355.5	10516.9	9
exbB	no B12	17382	814.745	3
	CNCbl	1110.66	172.496	3
	Cbi_DMB	1981.66	200.368	3
	Total	6824.76	7938.45	9
carB	no B12	32261.6	1453.74	3
	CNCbl	915.474	61.0155	3
	Cbi_DMB	1758.63	259.844	3
	Total	11645.2	15484.2	9
Total	no B12	30436.8	12837.8	24
	CNCbl	4005.02	8179.75	24
	Cbi_DMB	16863.7	16877.9	24
	Total	17101.8	16895.3	72
Levene's Test of Equality of Error Variancesa
Dependent Variable:	Fluorescence
F	df1	df2	Sig.
5.51837	23	48	3.19462e-07
Tests the null hypothesis that the error variance of the dependent variable is equal across groups.
a. Design: Intercept + Strain + Media + Strain * Media
Tests of Between-Subjects Effects
Dependent Variable:	Fluorescence
Source	Type III Sum of Squares	df	Mean Square	F	Sig.	Partial Eta Squared	Noncent. Parameter	Observed Powerb
Corrected Model	19376078670.000a	23	8.42438e+08	45.3842	4.07238e-25	0.956037	1043.84	1
Intercept	2.1058e+10	1	2.1058e+10	1134.45	4.68504e-35	0.959406	1134.45	1
Strain	5.80851e+09	7	8.29787e+08	44.7027	6.74046e-19	0.867006	312.919	1
Media	8.38568e+09	2	4.19284e+09	225.879	3.7981e-25	0.903953	451.758	1
Strain * Media	5.18188e+09	14	3.70135e+08	19.9401	2.36504e-15	0.853283	279.161	1
Error	8.90993e+08	48	1.85624e+07
Total	4.13251e+10	72
Corrected Total	2.02671e+10	71
a. R Squared = .956 (Adjusted R Squared = .935)
b. Computed using alpha = .05
Estimated Marginal Means
1. Strain * Media
Estimates
Dependent Variable:	Fluorescence
Strain		Mean	Std. Error	95% Confidence Interval
				Lower Bound	Upper Bound
WT	no B12	30579.5	2487.46	25578.2	35580.9
	CNCbl	908.07	2487.46	-4093.3	5909.44
	Cbi_DMB	1696.63	2487.46	-3304.74	6698
btuB	no B12	28611.8	2487.46	23610.4	33613.1
	CNCbl	25150.9	2487.46	20149.6	30152.3
	Cbi_DMB	15838.5	2487.46	10837.1	20839.8
cobC	no B12	26729.9	2487.46	21728.5	31731.3
	CNCbl	951.135	2487.46	-4050.24	5952.51
	Cbi_DMB	12181.4	2487.46	7180.07	17182.8
cobU	no B12	57488.6	2487.46	52487.3	62490
	CNCbl	1429.06	2487.46	-3572.31	6430.43
	Cbi_DMB	53155.9	2487.46	48154.5	58157.2
cobS	no B12	28240.3	2487.46	23238.9	33241.6
	CNCbl	928.338	2487.46	-4073.03	5929.71
	Cbi_DMB	28077.3	2487.46	23075.9	33078.7
cobT	no B12	22200.4	2487.46	17199	27201.8
	CNCbl	646.501	2487.46	-4354.87	5647.87
	Cbi_DMB	20219.6	2487.46	15218.3	25221
exbB	no B12	17382	2487.46	12380.6	22383.3
	CNCbl	1110.66	2487.46	-3890.71	6112.03
	Cbi_DMB	1981.66	2487.46	-3019.71	6983.03
carB	no B12	32261.6	2487.46	27260.2	37262.9
	CNCbl	915.474	2487.46	-4085.9	5916.84
	Cbi_DMB	1758.63	2487.46	-3242.74	6760
Pairwise Comparisons
Dependent Variable:	Fluorescence
Strain			Mean Difference (I-J)	Std. Error	Sig.b	95% Confidence Interval for Differenceb
						Lower Bound	Upper Bound
WT	no B12	CNCbl	29671.461*	3517.8	1.46741e-10	20944.6	38398.4
		Cbi_DMB	28882.901*	3517.8	3.18183e-10	20156	37609.8
	CNCbl	no B12	-29671.461*	3517.8	1.46741e-10	-38398.4	-20944.6
		Cbi_DMB	-788.56	3517.8	1	-9515.45	7938.33
	Cbi_DMB	no B12	-28882.901*	3517.8	3.18183e-10	-37609.8	-20156
		CNCbl	788.56	3517.8	1	-7938.33	9515.45
btuB	no B12	CNCbl	3460.85	3517.8	0.990423	-5266.04	12187.7
		Cbi_DMB	12773.306*	3517.8	0.00205332	4046.41	21500.2
	CNCbl	no B12	-3460.85	3517.8	0.990423	-12187.7	5266.04
		Cbi_DMB	9312.453*	3517.8	0.0328353	585.558	18039.3
	Cbi_DMB	no B12	-12773.306*	3517.8	0.00205332	-21500.2	-4046.41
		CNCbl	-9312.453*	3517.8	0.0328353	-18039.3	-585.558
cobC	no B12	CNCbl	25778.779*	3517.8	6.94017e-09	17051.9	34505.7
		Cbi_DMB	14548.470*	3517.8	0.000424557	5821.58	23275.4
	CNCbl	no B12	-25778.779*	3517.8	6.94017e-09	-34505.7	-17051.9
		Cbi_DMB	-11230.308*	3517.8	0.00747098	-19957.2	-2503.41
	Cbi_DMB	no B12	-14548.470*	3517.8	0.000424557	-23275.4	-5821.58
		CNCbl	11230.308*	3517.8	0.00747098	2503.41	19957.2
cobU	no B12	CNCbl	56059.569*	3517.8	2.53105e-20	47332.7	64786.5
		Cbi_DMB	4332.77	3517.8	0.672215	-4394.12	13059.7
	CNCbl	no B12	-56059.569*	3517.8	2.53105e-20	-64786.5	-47332.7
		Cbi_DMB	-51726.796*	3517.8	6.31751e-19	-60453.7	-42999.9
	Cbi_DMB	no B12	-4332.77	3517.8	0.672215	-13059.7	4394.12
		CNCbl	51726.796*	3517.8	6.31751e-19	42999.9	60453.7
cobS	no B12	CNCbl	27311.916*	3517.8	1.50478e-09	18585	36038.8
		Cbi_DMB	162.947	3517.8	1	-8563.95	8889.84
	CNCbl	no B12	-27311.916*	3517.8	1.50478e-09	-36038.8	-18585
		Cbi_DMB	-27148.969*	3517.8	1.76934e-09	-35875.9	-18422.1
	Cbi_DMB	no B12	-162.947	3517.8	1	-8889.84	8563.95
		CNCbl	27148.969*	3517.8	1.76934e-09	18422.1	35875.9
cobT	no B12	CNCbl	21553.897*	3517.8	4.80927e-07	12827	30280.8
		Cbi_DMB	1980.76	3517.8	1	-6746.13	10707.7
	CNCbl	no B12	-21553.897*	3517.8	4.80927e-07	-30280.8	-12827
		Cbi_DMB	-19573.133*	3517.8	3.46039e-06	-28300	-10846.2
	Cbi_DMB	no B12	-1980.76	3517.8	1	-10707.7	6746.13
		CNCbl	19573.133*	3517.8	3.46039e-06	10846.2	28300
exbB	no B12	CNCbl	16271.321*	3517.8	8.54928e-05	7544.43	24998.2
		Cbi_DMB	15400.319*	3517.8	0.000193723	6673.42	24127.2
	CNCbl	no B12	-16271.321*	3517.8	8.54928e-05	-24998.2	-7544.43
		Cbi_DMB	-871.002	3517.8	1	-9597.9	7855.89
	Cbi_DMB	no B12	-15400.319*	3517.8	0.000193723	-24127.2	-6673.42
		CNCbl	871.002	3517.8	1	-7855.89	9597.9
carB	no B12	CNCbl	31346.095*	3517.8	2.88004e-11	22619.2	40073
		Cbi_DMB	30502.939*	3517.8	6.52009e-11	21776	39229.8
	CNCbl	no B12	-31346.095*	3517.8	2.88004e-11	-40073	-22619.2
		Cbi_DMB	-843.156	3517.8	1	-9570.05	7883.74
	Cbi_DMB	no B12	-30502.939*	3517.8	6.52009e-11	-39229.8	-21776
		CNCbl	843.156	3517.8	1	-7883.74	9570.05
Based on estimated marginal means
*. The mean difference is significant at the .05 level.
b. Adjustment for multiple comparisons: Bonferroni.
Univariate Tests
Dependent Variable:	Fluorescence
Strain		Sum of Squares	df	Mean Square	F	Sig.	Partial Eta Squared	Noncent. Parameter	Observed Powera
WT	Contrast	1.71524e+09	2	8.5762e+08	46.2021	6.49631e-12	0.65813	92.4042	1
	Error	8.90993e+08	48	1.85624e+07
btuB	Contrast	2.61857e+08	2	1.30928e+08	7.05343	0.00206271	0.227139	14.1069	0.913232
	Error	8.90993e+08	48	1.85624e+07
cobC	Contrast	1.00232e+09	2	5.01162e+08	26.9988	1.39196e-08	0.529401	53.9976	0.999999
	Error	8.90993e+08	48	1.85624e+07
cobU	Contrast	5.83711e+09	2	2.91855e+09	157.23	8.46368e-22	0.867571	314.46	1
	Error	8.90993e+08	48	1.85624e+07
cobS	Contrast	1.48303e+09	2	7.41517e+08	39.9474	6.09996e-11	0.624691	79.8947	1
	Error	8.90993e+08	48	1.85624e+07
cobT	Contrast	8.51601e+08	2	4.25801e+08	22.9389	1.01923e-07	0.488697	45.8779	0.999988
	Error	8.90993e+08	48	1.85624e+07
exbB	Contrast	5.02684e+08	2	2.51342e+08	13.5404	2.17314e-05	0.360689	27.0809	0.996866
	Error	8.90993e+08	48	1.85624e+07
carB	Contrast	1.91372e+09	2	9.56859e+08	51.5484	1.11601e-12	0.682323	103.097	1
	Error	8.90993e+08	48	1.85624e+07
Each F tests the simple effects of Media within each level combination of the other effects shown. These tests are based on the linearly independent pairwise comparisons among the estimated marginal means.
a. Computed using alpha = .05
2. Strain * Media
Estimates
Dependent Variable:	Fluorescence
Strain		Mean	Std. Error	95% Confidence Interval
				Lower Bound	Upper Bound
WT	no B12	30579.5	2487.46	25578.2	35580.9
	CNCbl	908.07	2487.46	-4093.3	5909.44
	Cbi_DMB	1696.63	2487.46	-3304.74	6698
btuB	no B12	28611.8	2487.46	23610.4	33613.1
	CNCbl	25150.9	2487.46	20149.6	30152.3
	Cbi_DMB	15838.5	2487.46	10837.1	20839.8
cobC	no B12	26729.9	2487.46	21728.5	31731.3
	CNCbl	951.135	2487.46	-4050.24	5952.51
	Cbi_DMB	12181.4	2487.46	7180.07	17182.8
cobU	no B12	57488.6	2487.46	52487.3	62490
	CNCbl	1429.06	2487.46	-3572.31	6430.43
	Cbi_DMB	53155.9	2487.46	48154.5	58157.2
cobS	no B12	28240.3	2487.46	23238.9	33241.6
	CNCbl	928.338	2487.46	-4073.03	5929.71
	Cbi_DMB	28077.3	2487.46	23075.9	33078.7
cobT	no B12	22200.4	2487.46	17199	27201.8
	CNCbl	646.501	2487.46	-4354.87	5647.87
	Cbi_DMB	20219.6	2487.46	15218.3	25221
exbB	no B12	17382	2487.46	12380.6	22383.3
	CNCbl	1110.66	2487.46	-3890.71	6112.03
	Cbi_DMB	1981.66	2487.46	-3019.71	6983.03
carB	no B12	32261.6	2487.46	27260.2	37262.9
	CNCbl	915.474	2487.46	-4085.9	5916.84
	Cbi_DMB	1758.63	2487.46	-3242.74	6760
Pairwise Comparisons
Dependent Variable:	Fluorescence
Media			Mean Difference (I-J)	Std. Error	Sig.b	95% Confidence Interval for Differenceb
						Lower Bound	Upper Bound
no B12	WT	btuB	1967.76	3517.8	1	-9669.42	13604.9
		cobC	3849.62	3517.8	1	-7787.56	15486.8
		cobU	-26909.095*	3517.8	2.09651e-08	-38546.3	-15271.9
		cobS	2339.28	3517.8	1	-9297.9	13976.5
		cobT	8379.13	3517.8	0.594547	-3258.05	20016.3
		exbB	13197.554*	3517.8	0.0132554	1560.37	24834.7
		carB	-1682.04	3517.8	1	-13319.2	9955.14
	btuB	WT	-1967.76	3517.8	1	-13604.9	9669.42
		cobC	1881.86	3517.8	1	-9755.32	13519
		cobU	-28876.851*	3517.8	2.98745e-09	-40514	-17239.7
		cobS	371.523	3517.8	1	-11265.7	12008.7
		cobT	6411.38	3517.8	1	-5225.8	18048.6
		exbB	11229.8	3517.8	0.069758	-407.381	22867
		carB	-3649.79	3517.8	1	-15287	7987.39
	cobC	WT	-3849.62	3517.8	1	-15486.8	7787.56
		btuB	-1881.86	3517.8	1	-13519	9755.32
		cobU	-30758.713*	3517.8	4.7466e-10	-42395.9	-19121.5
		cobS	-1510.34	3517.8	1	-13147.5	10126.8
		cobT	4529.52	3517.8	1	-7107.66	16166.7
		exbB	9347.94	3517.8	0.298602	-2289.24	20985.1
		carB	-5531.66	3517.8	1	-17168.8	6105.52
	cobU	WT	26909.095*	3517.8	2.09651e-08	15271.9	38546.3
		btuB	28876.851*	3517.8	2.98745e-09	17239.7	40514
		cobC	30758.713*	3517.8	4.7466e-10	19121.5	42395.9
		cobS	29248.373*	3517.8	2.07347e-09	17611.2	40885.6
		cobT	35288.229*	3517.8	6.40092e-12	23651	46925.4
		exbB	40106.650*	3517.8	8.1646e-14	28469.5	51743.8
		carB	25227.058*	3517.8	1.12533e-07	13589.9	36864.2
	cobS	WT	-2339.28	3517.8	1	-13976.5	9297.9
		btuB	-371.523	3517.8	1	-12008.7	11265.7
		cobC	1510.34	3517.8	1	-10126.8	13147.5
		cobU	-29248.373*	3517.8	2.07347e-09	-40885.6	-17611.2
		cobT	6039.86	3517.8	1	-5597.32	17677
		exbB	10858.3	3517.8	0.0940063	-778.904	22495.5
		carB	-4021.32	3517.8	1	-15658.5	7615.86
	cobT	WT	-8379.13	3517.8	0.594547	-20016.3	3258.05
		btuB	-6411.38	3517.8	1	-18048.6	5225.8
		cobC	-4529.52	3517.8	1	-16166.7	7107.66
		cobU	-35288.229*	3517.8	6.40092e-12	-46925.4	-23651
		cobS	-6039.86	3517.8	1	-17677	5597.32
		exbB	4818.42	3517.8	1	-6818.76	16455.6
		carB	-10061.2	3517.8	0.175068	-21698.4	1576.01
	exbB	WT	-13197.554*	3517.8	0.0132554	-24834.7	-1560.37
		btuB	-11229.8	3517.8	0.069758	-22867	407.381
		cobC	-9347.94	3517.8	0.298602	-20985.1	2289.24
		cobU	-40106.650*	3517.8	8.1646e-14	-51743.8	-28469.5
		cobS	-10858.3	3517.8	0.0940063	-22495.5	778.904
		cobT	-4818.42	3517.8	1	-16455.6	6818.76
		carB	-14879.592*	3517.8	0.00292661	-26516.8	-3242.41
	carB	WT	1682.04	3517.8	1	-9955.14	13319.2
		btuB	3649.79	3517.8	1	-7987.39	15287
		cobC	5531.66	3517.8	1	-6105.52	17168.8
		cobU	-25227.058*	3517.8	1.12533e-07	-36864.2	-13589.9
		cobS	4021.32	3517.8	1	-7615.86	15658.5
		cobT	10061.2	3517.8	0.175068	-1576.01	21698.4
		exbB	14879.592*	3517.8	0.00292661	3242.41	26516.8
CNCbl	WT	btuB	-24242.852*	3517.8	3.02007e-07	-35880	-12605.7
		cobC	-43.0647	3517.8	1	-11680.2	11594.1
		cobU	-520.987	3517.8	1	-12158.2	11116.2
		cobS	-20.2673	3517.8	1	-11657.4	11616.9
		cobT	261.569	3517.8	1	-11375.6	11898.7
		exbB	-202.586	3517.8	1	-11839.8	11434.6
		carB	-7.40348	3517.8	1	-11644.6	11629.8
	btuB	WT	24242.852*	3517.8	3.02007e-07	12605.7	35880
		cobC	24199.788*	3517.8	3.15351e-07	12562.6	35837
		cobU	23721.865*	3517.8	5.096e-07	12084.7	35359
		cobS	24222.585*	3517.8	3.08215e-07	12585.4	35859.8
		cobT	24504.422*	3517.8	2.3227e-07	12867.2	36141.6
		exbB	24040.267*	3517.8	3.70131e-07	12403.1	35677.4
		carB	24235.449*	3517.8	3.0426e-07	12598.3	35872.6
	cobC	WT	43.0647	3517.8	1	-11594.1	11680.2
		btuB	-24199.788*	3517.8	3.15351e-07	-35837	-12562.6
		cobU	-477.923	3517.8	1	-12115.1	11159.3
		cobS	22.7974	3517.8	1	-11614.4	11660
		cobT	304.634	3517.8	1	-11332.5	11941.8
		exbB	-159.521	3517.8	1	-11796.7	11477.7
		carB	35.6613	3517.8	1	-11601.5	11672.8
	cobU	WT	520.987	3517.8	1	-11116.2	12158.2
		btuB	-23721.865*	3517.8	5.096e-07	-35359	-12084.7
		cobC	477.923	3517.8	1	-11159.3	12115.1
		cobS	500.72	3517.8	1	-11136.5	12137.9
		cobT	782.557	3517.8	1	-10854.6	12419.7
		exbB	318.402	3517.8	1	-11318.8	11955.6
		carB	513.584	3517.8	1	-11123.6	12150.8
	cobS	WT	20.2673	3517.8	1	-11616.9	11657.4
		btuB	-24222.585*	3517.8	3.08215e-07	-35859.8	-12585.4
		cobC	-22.7974	3517.8	1	-11660	11614.4
		cobU	-500.72	3517.8	1	-12137.9	11136.5
		cobT	281.837	3517.8	1	-11355.3	11919
		exbB	-182.318	3517.8	1	-11819.5	11454.9
		carB	12.8638	3517.8	1	-11624.3	11650
	cobT	WT	-261.569	3517.8	1	-11898.7	11375.6
		btuB	-24504.422*	3517.8	2.3227e-07	-36141.6	-12867.2
		cobC	-304.634	3517.8	1	-11941.8	11332.5
		cobU	-782.557	3517.8	1	-12419.7	10854.6
		cobS	-281.837	3517.8	1	-11919	11355.3
		exbB	-464.155	3517.8	1	-12101.3	11173
		carB	-268.973	3517.8	1	-11906.2	11368.2
	exbB	WT	202.586	3517.8	1	-11434.6	11839.8
		btuB	-24040.267*	3517.8	3.70131e-07	-35677.4	-12403.1
		cobC	159.521	3517.8	1	-11477.7	11796.7
		cobU	-318.402	3517.8	1	-11955.6	11318.8
		cobS	182.318	3517.8	1	-11454.9	11819.5
		cobT	464.155	3517.8	1	-11173	12101.3
		carB	195.182	3517.8	1	-11442	11832.4
	carB	WT	7.40348	3517.8	1	-11629.8	11644.6
		btuB	-24235.449*	3517.8	3.0426e-07	-35872.6	-12598.3
		cobC	-35.6613	3517.8	1	-11672.8	11601.5
		cobU	-513.584	3517.8	1	-12150.8	11123.6
		cobS	-12.8638	3517.8	1	-11650	11624.3
		cobT	268.973	3517.8	1	-11368.2	11906.2
		exbB	-195.182	3517.8	1	-11832.4	11442
Cbi_DMB	WT	btuB	-14141.840*	3517.8	0.00572819	-25779	-2504.66
		cobC	-10484.8	3517.8	0.126201	-22122	1152.37
		cobU	-51459.223*	3517.8	7.23373e-18	-63096.4	-39822
		cobS	-26380.676*	3517.8	3.55011e-08	-38017.9	-14743.5
		cobT	-18523.004*	3517.8	9.08663e-05	-30160.2	-6885.82
		exbB	-285.028	3517.8	1	-11922.2	11352.2
		carB	-61.9994	3517.8	1	-11699.2	11575.2
	btuB	WT	14141.840*	3517.8	0.00572819	2504.66	25779
		cobC	3657.03	3517.8	1	-7980.15	15294.2
		cobU	-37317.383*	3517.8	9.90739e-13	-48954.6	-25680.2
		cobS	-12238.837*	3517.8	0.0302505	-23876	-601.656
		cobT	-4381.16	3517.8	1	-16018.3	7256.02
		exbB	13856.812*	3517.8	0.00739794	2219.63	25494
		carB	14079.840*	3517.8	0.00605704	2442.66	25717
	cobC	WT	10484.8	3517.8	0.126201	-1152.37	22122
		btuB	-3657.03	3517.8	1	-15294.2	7980.15
		cobU	-40974.410*	3517.8	3.81808e-14	-52611.6	-29337.2
		cobS	-15895.863*	3517.8	0.00113733	-27533	-4258.68
		cobT	-8038.19	3517.8	0.749633	-19675.4	3598.99
		exbB	10199.8	3517.8	0.157417	-1437.4	21837
		carB	10422.8	3517.8	0.132454	-1214.37	22060
	cobU	WT	51459.223*	3517.8	7.23373e-18	39822	63096.4
		btuB	37317.383*	3517.8	9.90739e-13	25680.2	48954.6
		cobC	40974.410*	3517.8	3.81808e-14	29337.2	52611.6
		cobS	25078.547*	3517.8	1.30592e-07	13441.4	36715.7
		cobT	32936.219*	3517.8	5.8517e-11	21299	44573.4
		exbB	51174.195*	3517.8	9.00038e-18	39537	62811.4
		carB	51397.224*	3517.8	7.58536e-18	39760	63034.4
	cobS	WT	26380.676*	3517.8	3.55011e-08	14743.5	38017.9
		btuB	12238.837*	3517.8	0.0302505	601.656	23876
		cobC	15895.863*	3517.8	0.00113733	4258.68	27533
		cobU	-25078.547*	3517.8	1.30592e-07	-36715.7	-13441.4
		cobT	7857.67	3517.8	0.845555	-3779.51	19494.9
		exbB	26095.648*	3517.8	4.7189e-08	14458.5	37732.8
		carB	26318.677*	3517.8	3.77672e-08	14681.5	37955.9
	cobT	WT	18523.004*	3517.8	9.08663e-05	6885.82	30160.2
		btuB	4381.16	3517.8	1	-7256.02	16018.3
		cobC	8038.19	3517.8	0.749633	-3598.99	19675.4
		cobU	-32936.219*	3517.8	5.8517e-11	-44573.4	-21299
		cobS	-7857.67	3517.8	0.845555	-19494.9	3779.51
		exbB	18237.976*	3517.8	0.000120084	6600.8	29875.2
		carB	18461.004*	3517.8	9.65551e-05	6823.82	30098.2
	exbB	WT	285.028	3517.8	1	-11352.2	11922.2
		btuB	-13856.812*	3517.8	0.00739794	-25494	-2219.63
		cobC	-10199.8	3517.8	0.157417	-21837	1437.4
		cobU	-51174.195*	3517.8	9.00038e-18	-62811.4	-39537
		cobS	-26095.648*	3517.8	4.7189e-08	-37732.8	-14458.5
		cobT	-18237.976*	3517.8	0.000120084	-29875.2	-6600.8
		carB	223.029	3517.8	1	-11414.2	11860.2
	carB	WT	61.9994	3517.8	1	-11575.2	11699.2
		btuB	-14079.840*	3517.8	0.00605704	-25717	-2442.66
		cobC	-10422.8	3517.8	0.132454	-22060	1214.37
		cobU	-51397.224*	3517.8	7.58536e-18	-63034.4	-39760
		cobS	-26318.677*	3517.8	3.77672e-08	-37955.9	-14681.5
		cobT	-18461.004*	3517.8	9.65551e-05	-30098.2	-6823.82
		exbB	-223.029	3517.8	1	-11860.2	11414.2
Based on estimated marginal means
*. The mean difference is significant at the .05 level.
b. Adjustment for multiple comparisons: Bonferroni.
Univariate Tests
Dependent Variable:	Fluorescence
Media		Sum of Squares	df	Mean Square	F	Sig.	Partial Eta Squared	Noncent. Parameter	Observed Powera
no B12	Contrast	2.98594e+09	7	4.26563e+08	22.98	2.55699e-13	0.770181	160.86	1
	Error	8.90993e+08	48	1.85624e+07
CNCbl	Contrast	1.53411e+09	7	2.19159e+08	11.8066	1.24911e-08	0.632596	82.6464	1
	Error	8.90993e+08	48	1.85624e+07
Cbi_DMB	Contrast	6.47034e+09	7	9.24335e+08	49.7962	7.26015e-20	0.878963	348.573	1
	Error	8.90993e+08	48	1.85624e+07
Each F tests the simple effects of Strain within each level combination of the other effects shown. These tests are based on the linearly independent pairwise comparisons among the estimated marginal means.
a. Computed using alpha = .05
