# Supplementary material for: RiboFACSeq: A new method for investigating metabolic and transport pathways in bacterial cells by combining a riboswitch-based sensor, fluorescence-activated cell sorting and next-generation sequencing
Source: PLoS One. 2017 Dec 6;12(12):e0188399. doi: 10.1371/journal.pone.0188399 (PMC5718407; doi:10.1371/journal.pone.0188399)
Supplement: S2 File — Data corresponding to the flow analysis of WT (WT_CNCbl.fcs) and ΔbtuB (btuB_KO_CNCbl.fcs) cells that were grown in a rich, chemically defined medium supplemented with vitamin B12 (CNCbl). (ZIP) [file pone.0188399.s007.zip]

Archive with 5 entries (4 files):
- btuB_KO_CNCbl.fcs
- __MACOSX/
- __MACOSX/._btuB_KO_CNCbl.fcs
- WT_CNCbl.fcs
- __MACOSX/._WT_CNCbl.fcs
