# Supplementary material for: RiboFACSeq: A new method for investigating metabolic and transport pathways in bacterial cells by combining a riboswitch-based sensor, fluorescence-activated cell sorting and next-generation sequencing
Source: PLoS One. 2017 Dec 6;12(12):e0188399. doi: 10.1371/journal.pone.0188399 (PMC5718407; doi:10.1371/journal.pone.0188399)
Supplement: S3 File — Data corresponding to the flow analysis of samples A and B, which originally contained mixtures of ΔbtuB and WT cells at ratios of 1:200,000 and 1:1,000,000, respectively, prior to (i.e. “PreSort”) and after FACS (i.e. “PostSort1” and “PostSort2”). Cells were grown and collected in a rich, chemically defined medium supplemented with vitamin B12 (CNCbl). (ZIP) [file pone.0188399.s008.zip]

Archive with 13 entries (12 files):
- RiboFACS_SensitivityAssay_SampleA_PostSort1.fcs
- __MACOSX/
- __MACOSX/._RiboFACS_SensitivityAssay_SampleA_PostSort1.fcs
- RiboFACS_SensitivityAssay_SampleA_PostSort2.fcs
- __MACOSX/._RiboFACS_SensitivityAssay_SampleA_PostSort2.fcs
- RiboFACS_SensitivityAssay_SampleA_PreSort.fcs
- __MACOSX/._RiboFACS_SensitivityAssay_SampleA_PreSort.fcs
- RiboFACS_SensitivityAssay_SampleB_PostSort1.fcs
- __MACOSX/._RiboFACS_SensitivityAssay_SampleB_PostSort1.fcs
- RiboFACS_SensitivityAssay_SampleB_PostSort2.fcs
- __MACOSX/._RiboFACS_SensitivityAssay_SampleB_PostSort2.fcs
- RiboFACS_SensitivityAssay_SampleB_PreSort.fcs
- __MACOSX/._RiboFACS_SensitivityAssay_SampleB_PreSort.fcs
