# Supplementary material for: RiboFACSeq: A new method for investigating metabolic and transport pathways in bacterial cells by combining a riboswitch-based sensor, fluorescence-activated cell sorting and next-generation sequencing
Source: PLoS One. 2017 Dec 6;12(12):e0188399. doi: 10.1371/journal.pone.0188399 (PMC5718407; doi:10.1371/journal.pone.0188399)
Supplement: S4 File — Data corresponding to the flow analysis of replicate samples C and D, which originally contained mixtures of all of the knockout strains used in this study (ΔbtuB, ΔcobU, ΔcobS, ΔcobT, ΔcobC, ΔexbB, and ΔcarB) at a ratio of 1:200,000 to WT cells, prior to (i.e. “PreSort”) and after FACS (i.e. “PostSort1” and “PostSort2”). Cells were grown and collected in a rich, chemically defined medium supplemented with vitamin B12 precursors Cbi & DMB. (ZIP) [file pone.0188399.s009.zip]

Archive with 13 entries (12 files):
- RiboFACS_SpecificityAssay_SampleC_PostSort1.fcs
- __MACOSX/
- __MACOSX/._RiboFACS_SpecificityAssay_SampleC_PostSort1.fcs
- RiboFACS_SpecificityAssay_SampleC_PostSort2.fcs
- __MACOSX/._RiboFACS_SpecificityAssay_SampleC_PostSort2.fcs
- RiboFACS_SpecificityAssay_SampleC_PreSort.fcs
- __MACOSX/._RiboFACS_SpecificityAssay_SampleC_PreSort.fcs
- RiboFACS_SpecificityAssay_SampleD_PostSort1.fcs
- __MACOSX/._RiboFACS_SpecificityAssay_SampleD_PostSort1.fcs
- RiboFACS_SpecificityAssay_SampleD_PostSort2.fcs
- __MACOSX/._RiboFACS_SpecificityAssay_SampleD_PostSort2.fcs
- RiboFACS_SpecificityAssay_SampleD_PreSort.fcs
- __MACOSX/._RiboFACS_SpecificityAssay_SampleD_PreSort.fcs
